# Supplementary material for: One-Step Hydrothermal Synthesis, Thermochromic and Infrared Camouflage Properties of Vanadium Dioxide Nanorods
Source: Nanomaterials (Basel). 2022 Oct 10;12(19):3534. doi: 10.3390/nano12193534 (PMC9565468; doi:10.3390/nano12193534)
Supplement: Supplementary file 1 [file nanomaterials-12-03534-s001.zip]

Archive with 1 entries (1 files):
- nanomaterials-1933870-supplementary.pdf
